# Supplementary material for: Species-wide genome sequence and nucleotide polymorphisms from the model allopolyploid plant Brassica napus
Source: Sci Data. 2015 Dec 8;2:150072. doi: 10.1038/sdata.2015.72 (PMC4672681; doi:10.1038/sdata.2015.72)
Supplement: Supplementary file 1 [file sdata201572-isa1.zip]

Archive with 3 entries (3 files):
- i_Investigation.txt
- s_study_Scholz.txt
- a_assay_Scholz.txt
