# Supplementary material for: Species-wide genome sequence and nucleotide polymorphisms from the model allopolyploid plant Brassica napus
Source: Sci Data. 2015 Dec 8;2:150072. doi: 10.1038/sdata.2015.72 (PMC4672681; doi:10.1038/sdata.2015.72)
Supplement: Supplementary file 1 [file sdata201572-isa1.zip › a_assay_Scholz.txt]

Sample Name	Protocol REF	Parameter Value[sequencer]	Parameter Value[sequencer manufacturer]	Assay Name	Raw Data File	Comment [Data Repository]	Comment [Data Record Accession]	Comment [Data Record URI]	Protocol REF	Protocol REF	Protocol REF	Protocol REF	Derived Data File	Comment [Data Repository]	Comment [Data Record Accession]	Comment [Data Record URI]	Protocol REF	Derived Data File	Comment [Data Repository]	Comment [Data Record Accession]	Comment [Data Record URI]	Protocol REF	Protocol REF	Derived Data File	Comment [Data Repository]	Comment [Data Record Accession]	Comment [Data Record URI]	Factor Value[strain origin]
Dippes	Sample preparation and whole-genome sequencing	Illumina HiSeq 2000	Illumina	PBY001	SAMEA2467101	EMBL Nucleotide Sequence Database	PRJEB5974	http://www.ebi.ac.uk/ena/data/view/PRJEB5974	Raw data processing	Whole genome alignment against the Brassica napus Darmor-bzh reference genome	SNP discovery	Variant filtering	Single nucleotide polymorphism datasets from 52 highly diverse accessions of the model allopolyploid plant Brassica napus	IPK Gatersleben	doi:10.5447/IPK/2015/5	http://dx.doi.org/10.5447/IPK/2015/5	Repeat investigation	Repeat investigation of 4.3 million variant positions using 52 highly diverse accessions of the model allopolyploid plant Brassica napus	IPK Gatersleben	doi:10.5447/IPK/2015/8	http://dx.doi.org/10.5447/IPK/2015/8	Discovery of insertion-deletion polymorphisms	Functional annotation of variations	Functional annotation of SNPs and INDELs from 52 highly diverse accessions of the model allopolyploid plant Brassica napus	IPK Gatersleben	doi:10.5447/IPK/2015/9	http://dx.doi.org/10.5447/IPK/2015/9	natural
Gross-Luesewitzer	Sample preparation and whole-genome sequencing	Illumina HiSeq 2000	Illumina	PBY002	SAMEA2467106	EMBL Nucleotide Sequence Database	PRJEB5974	http://www.ebi.ac.uk/ena/data/view/PRJEB5974	Raw data processing	Whole genome alignment against the Brassica napus Darmor-bzh reference genome	SNP discovery	Variant filtering	Single nucleotide polymorphism datasets from 52 highly diverse accessions of the model allopolyploid plant Brassica napus	IPK Gatersleben	doi:10.5447/IPK/2015/5	http://dx.doi.org/10.5447/IPK/2015/5	Repeat investigation	Repeat investigation of 4.3 million variant positions using 52 highly diverse accessions of the model allopolyploid plant Brassica napus	IPK Gatersleben	doi:10.5447/IPK/2015/8	http://dx.doi.org/10.5447/IPK/2015/8	Discovery of insertion-deletion polymorphisms	Functional annotation of variations	Functional annotation of SNPs and INDELs from 52 highly diverse accessions of the model allopolyploid plant Brassica napus	IPK Gatersleben	doi:10.5447/IPK/2015/9	http://dx.doi.org/10.5447/IPK/2015/9	natural
Jupiter	Sample preparation and whole-genome sequencing	Illumina HiSeq 2000	Illumina	PBY003	SAMEA2467138	EMBL Nucleotide Sequence Database	PRJEB5974	http://www.ebi.ac.uk/ena/data/view/PRJEB5974	Raw data processing	Whole genome alignment against the Brassica napus Darmor-bzh reference genome	SNP discovery	Variant filtering	Single nucleotide polymorphism datasets from 52 highly diverse accessions of the model allopolyploid plant Brassica napus	IPK Gatersleben	doi:10.5447/IPK/2015/5	http://dx.doi.org/10.5447/IPK/2015/5	Repeat investigation	Repeat investigation of 4.3 million variant positions using 52 highly diverse accessions of the model allopolyploid plant Brassica napus	IPK Gatersleben	doi:10.5447/IPK/2015/8	http://dx.doi.org/10.5447/IPK/2015/8	Discovery of insertion-deletion polymorphisms	Functional annotation of variations	Functional annotation of SNPs and INDELs from 52 highly diverse accessions of the model allopolyploid plant Brassica napus	IPK Gatersleben	doi:10.5447/IPK/2015/9	http://dx.doi.org/10.5447/IPK/2015/9	natural
Kromerska	Sample preparation and whole-genome sequencing	Illumina HiSeq 2000	Illumina	PBY004	SAMEA2467141	EMBL Nucleotide Sequence Database	PRJEB5974	http://www.ebi.ac.uk/ena/data/view/PRJEB5974	Raw data processing	Whole genome alignment against the Brassica napus Darmor-bzh reference genome	SNP discovery	Variant filtering	Single nucleotide polymorphism datasets from 52 highly diverse accessions of the model allopolyploid plant Brassica napus	IPK Gatersleben	doi:10.5447/IPK/2015/5	http://dx.doi.org/10.5447/IPK/2015/5	Repeat investigation	Repeat investigation of 4.3 million variant positions using 52 highly diverse accessions of the model allopolyploid plant Brassica napus	IPK Gatersleben	doi:10.5447/IPK/2015/8	http://dx.doi.org/10.5447/IPK/2015/8	Discovery of insertion-deletion polymorphisms	Functional annotation of variations	Functional annotation of SNPs and INDELs from 52 highly diverse accessions of the model allopolyploid plant Brassica napus	IPK Gatersleben	doi:10.5447/IPK/2015/9	http://dx.doi.org/10.5447/IPK/2015/9	natural
Major	Sample preparation and whole-genome sequencing	Illumina HiSeq 2000	Illumina	PBY007	SAMEA2467096	EMBL Nucleotide Sequence Database	PRJEB5974	http://www.ebi.ac.uk/ena/data/view/PRJEB5974	Raw data processing	Whole genome alignment against the Brassica napus Darmor-bzh reference genome	SNP discovery	Variant filtering	Single nucleotide polymorphism datasets from 52 highly diverse accessions of the model allopolyploid plant Brassica napus	IPK Gatersleben	doi:10.5447/IPK/2015/5	http://dx.doi.org/10.5447/IPK/2015/5	Repeat investigation	Repeat investigation of 4.3 million variant positions using 52 highly diverse accessions of the model allopolyploid plant Brassica napus	IPK Gatersleben	doi:10.5447/IPK/2015/8	http://dx.doi.org/10.5447/IPK/2015/8	Discovery of insertion-deletion polymorphisms	Functional annotation of variations	Functional annotation of SNPs and INDELs from 52 highly diverse accessions of the model allopolyploid plant Brassica napus	IPK Gatersleben	doi:10.5447/IPK/2015/9	http://dx.doi.org/10.5447/IPK/2015/9	natural
Skziverskij	Sample preparation and whole-genome sequencing	Illumina HiSeq 2000	Illumina	PBY010	SAMEA2467121	EMBL Nucleotide Sequence Database	PRJEB5974	http://www.ebi.ac.uk/ena/data/view/PRJEB5974	Raw data processing	Whole genome alignment against the Brassica napus Darmor-bzh reference genome	SNP discovery	Variant filtering	Single nucleotide polymorphism datasets from 52 highly diverse accessions of the model allopolyploid plant Brassica napus	IPK Gatersleben	doi:10.5447/IPK/2015/5	http://dx.doi.org/10.5447/IPK/2015/5	Repeat investigation	Repeat investigation of 4.3 million variant positions using 52 highly diverse accessions of the model allopolyploid plant Brassica napus	IPK Gatersleben	doi:10.5447/IPK/2015/8	http://dx.doi.org/10.5447/IPK/2015/8	Discovery of insertion-deletion polymorphisms	Functional annotation of variations	Functional annotation of SNPs and INDELs from 52 highly diverse accessions of the model allopolyploid plant Brassica napus	IPK Gatersleben	doi:10.5447/IPK/2015/9	http://dx.doi.org/10.5447/IPK/2015/9	natural
Start	Sample preparation and whole-genome sequencing	Illumina HiSeq 2000	Illumina	PBY011	SAMEA2467122	EMBL Nucleotide Sequence Database	PRJEB5974	http://www.ebi.ac.uk/ena/data/view/PRJEB5974	Raw data processing	Whole genome alignment against the Brassica napus Darmor-bzh reference genome	SNP discovery	Variant filtering	Single nucleotide polymorphism datasets from 52 highly diverse accessions of the model allopolyploid plant Brassica napus	IPK Gatersleben	doi:10.5447/IPK/2015/5	http://dx.doi.org/10.5447/IPK/2015/5	Repeat investigation	Repeat investigation of 4.3 million variant positions using 52 highly diverse accessions of the model allopolyploid plant Brassica napus	IPK Gatersleben	doi:10.5447/IPK/2015/8	http://dx.doi.org/10.5447/IPK/2015/8	Discovery of insertion-deletion polymorphisms	Functional annotation of variations	Functional annotation of SNPs and INDELs from 52 highly diverse accessions of the model allopolyploid plant Brassica napus	IPK Gatersleben	doi:10.5447/IPK/2015/9	http://dx.doi.org/10.5447/IPK/2015/9	natural
Aragon	Sample preparation and whole-genome sequencing	Illumina HiSeq 2000	Illumina	PBY012	SAMEA2467097	EMBL Nucleotide Sequence Database	PRJEB5974	http://www.ebi.ac.uk/ena/data/view/PRJEB5974	Raw data processing	Whole genome alignment against the Brassica napus Darmor-bzh reference genome	SNP discovery	Variant filtering	Single nucleotide polymorphism datasets from 52 highly diverse accessions of the model allopolyploid plant Brassica napus	IPK Gatersleben	doi:10.5447/IPK/2015/5	http://dx.doi.org/10.5447/IPK/2015/5	Repeat investigation	Repeat investigation of 4.3 million variant positions using 52 highly diverse accessions of the model allopolyploid plant Brassica napus	IPK Gatersleben	doi:10.5447/IPK/2015/8	http://dx.doi.org/10.5447/IPK/2015/8	Discovery of insertion-deletion polymorphisms	Functional annotation of variations	Functional annotation of SNPs and INDELs from 52 highly diverse accessions of the model allopolyploid plant Brassica napus	IPK Gatersleben	doi:10.5447/IPK/2015/9	http://dx.doi.org/10.5447/IPK/2015/9	natural
Beluga	Sample preparation and whole-genome sequencing	Illumina HiSeq 2000	Illumina	PBY013	SAMEA2467098	EMBL Nucleotide Sequence Database	PRJEB5974	http://www.ebi.ac.uk/ena/data/view/PRJEB5974	Raw data processing	Whole genome alignment against the Brassica napus Darmor-bzh reference genome	SNP discovery	Variant filtering	Single nucleotide polymorphism datasets from 52 highly diverse accessions of the model allopolyploid plant Brassica napus	IPK Gatersleben	doi:10.5447/IPK/2015/5	http://dx.doi.org/10.5447/IPK/2015/5	Repeat investigation	Repeat investigation of 4.3 million variant positions using 52 highly diverse accessions of the model allopolyploid plant Brassica napus	IPK Gatersleben	doi:10.5447/IPK/2015/8	http://dx.doi.org/10.5447/IPK/2015/8	Discovery of insertion-deletion polymorphisms	Functional annotation of variations	Functional annotation of SNPs and INDELs from 52 highly diverse accessions of the model allopolyploid plant Brassica napus	IPK Gatersleben	doi:10.5447/IPK/2015/9	http://dx.doi.org/10.5447/IPK/2015/9	natural
Olimpiade	Sample preparation and whole-genome sequencing	Illumina HiSeq 2000	Illumina	PBY014	SAMEA2467110	EMBL Nucleotide Sequence Database	PRJEB5974	http://www.ebi.ac.uk/ena/data/view/PRJEB5974	Raw data processing	Whole genome alignment against the Brassica napus Darmor-bzh reference genome	SNP discovery	Variant filtering	Single nucleotide polymorphism datasets from 52 highly diverse accessions of the model allopolyploid plant Brassica napus	IPK Gatersleben	doi:10.5447/IPK/2015/5	http://dx.doi.org/10.5447/IPK/2015/5	Repeat investigation	Repeat investigation of 4.3 million variant positions using 52 highly diverse accessions of the model allopolyploid plant Brassica napus	IPK Gatersleben	doi:10.5447/IPK/2015/8	http://dx.doi.org/10.5447/IPK/2015/8	Discovery of insertion-deletion polymorphisms	Functional annotation of variations	Functional annotation of SNPs and INDELs from 52 highly diverse accessions of the model allopolyploid plant Brassica napus	IPK Gatersleben	doi:10.5447/IPK/2015/9	http://dx.doi.org/10.5447/IPK/2015/9	natural
Wotan	Sample preparation and whole-genome sequencing	Illumina HiSeq 2000	Illumina	PBY015	SAMEA2467123	EMBL Nucleotide Sequence Database	PRJEB5974	http://www.ebi.ac.uk/ena/data/view/PRJEB5974	Raw data processing	Whole genome alignment against the Brassica napus Darmor-bzh reference genome	SNP discovery	Variant filtering	Single nucleotide polymorphism datasets from 52 highly diverse accessions of the model allopolyploid plant Brassica napus	IPK Gatersleben	doi:10.5447/IPK/2015/5	http://dx.doi.org/10.5447/IPK/2015/5	Repeat investigation	Repeat investigation of 4.3 million variant positions using 52 highly diverse accessions of the model allopolyploid plant Brassica napus	IPK Gatersleben	doi:10.5447/IPK/2015/8	http://dx.doi.org/10.5447/IPK/2015/8	Discovery of insertion-deletion polymorphisms	Functional annotation of variations	Functional annotation of SNPs and INDELs from 52 highly diverse accessions of the model allopolyploid plant Brassica napus	IPK Gatersleben	doi:10.5447/IPK/2015/9	http://dx.doi.org/10.5447/IPK/2015/9	natural
Canberra x Courage DH	Sample preparation and whole-genome sequencing	Illumina HiSeq 2000	Illumina	PBY017	SAMEA2467134	EMBL Nucleotide Sequence Database	PRJEB5974	http://www.ebi.ac.uk/ena/data/view/PRJEB5974	Raw data processing	Whole genome alignment against the Brassica napus Darmor-bzh reference genome	SNP discovery	Variant filtering	Single nucleotide polymorphism datasets from 52 highly diverse accessions of the model allopolyploid plant Brassica napus	IPK Gatersleben	doi:10.5447/IPK/2015/5	http://dx.doi.org/10.5447/IPK/2015/5	Repeat investigation	Repeat investigation of 4.3 million variant positions using 52 highly diverse accessions of the model allopolyploid plant Brassica napus	IPK Gatersleben	doi:10.5447/IPK/2015/8	http://dx.doi.org/10.5447/IPK/2015/8	Discovery of insertion-deletion polymorphisms	Functional annotation of variations	Functional annotation of SNPs and INDELs from 52 highly diverse accessions of the model allopolyploid plant Brassica napus	IPK Gatersleben	doi:10.5447/IPK/2015/9	http://dx.doi.org/10.5447/IPK/2015/9	natural
Darmor	Sample preparation and whole-genome sequencing	Illumina HiSeq 2000	Illumina	PBY018	SAMEA2467100	EMBL Nucleotide Sequence Database	PRJEB5974	http://www.ebi.ac.uk/ena/data/view/PRJEB5974	Raw data processing	Whole genome alignment against the Brassica napus Darmor-bzh reference genome	SNP discovery	Variant filtering	Single nucleotide polymorphism datasets from 52 highly diverse accessions of the model allopolyploid plant Brassica napus	IPK Gatersleben	doi:10.5447/IPK/2015/5	http://dx.doi.org/10.5447/IPK/2015/5	Repeat investigation	Repeat investigation of 4.3 million variant positions using 52 highly diverse accessions of the model allopolyploid plant Brassica napus	IPK Gatersleben	doi:10.5447/IPK/2015/8	http://dx.doi.org/10.5447/IPK/2015/8	Discovery of insertion-deletion polymorphisms	Functional annotation of variations	Functional annotation of SNPs and INDELs from 52 highly diverse accessions of the model allopolyploid plant Brassica napus	IPK Gatersleben	doi:10.5447/IPK/2015/9	http://dx.doi.org/10.5447/IPK/2015/9	natural
Resyn-Go S4	Sample preparation and whole-genome sequencing	Illumina HiSeq 2000	Illumina	PBY021	SAMEA2467137	EMBL Nucleotide Sequence Database	PRJEB5974	http://www.ebi.ac.uk/ena/data/view/PRJEB5974	Raw data processing	Whole genome alignment against the Brassica napus Darmor-bzh reference genome	SNP discovery	Variant filtering	Single nucleotide polymorphism datasets from 52 highly diverse accessions of the model allopolyploid plant Brassica napus	IPK Gatersleben	doi:10.5447/IPK/2015/5	http://dx.doi.org/10.5447/IPK/2015/5	Repeat investigation	Repeat investigation of 4.3 million variant positions using 52 highly diverse accessions of the model allopolyploid plant Brassica napus	IPK Gatersleben	doi:10.5447/IPK/2015/8	http://dx.doi.org/10.5447/IPK/2015/8	Discovery of insertion-deletion polymorphisms	Functional annotation of variations	Functional annotation of SNPs and INDELs from 52 highly diverse accessions of the model allopolyploid plant Brassica napus	IPK Gatersleben	doi:10.5447/IPK/2015/9	http://dx.doi.org/10.5447/IPK/2015/9	synthetic
Alaska	Sample preparation and whole-genome sequencing	Illumina HiSeq 2000	Illumina	PBY022	SAMEA2467095	EMBL Nucleotide Sequence Database	PRJEB5974	http://www.ebi.ac.uk/ena/data/view/PRJEB5974	Raw data processing	Whole genome alignment against the Brassica napus Darmor-bzh reference genome	SNP discovery	Variant filtering	Single nucleotide polymorphism datasets from 52 highly diverse accessions of the model allopolyploid plant Brassica napus	IPK Gatersleben	doi:10.5447/IPK/2015/5	http://dx.doi.org/10.5447/IPK/2015/5	Repeat investigation	Repeat investigation of 4.3 million variant positions using 52 highly diverse accessions of the model allopolyploid plant Brassica napus	IPK Gatersleben	doi:10.5447/IPK/2015/8	http://dx.doi.org/10.5447/IPK/2015/8	Discovery of insertion-deletion polymorphisms	Functional annotation of variations	Functional annotation of SNPs and INDELs from 52 highly diverse accessions of the model allopolyploid plant Brassica napus	IPK Gatersleben	doi:10.5447/IPK/2015/9	http://dx.doi.org/10.5447/IPK/2015/9	natural
Pirola	Sample preparation and whole-genome sequencing	Illumina HiSeq 2000	Illumina	PBY023	SAMEA2467113	EMBL Nucleotide Sequence Database	PRJEB5974	http://www.ebi.ac.uk/ena/data/view/PRJEB5974	Raw data processing	Whole genome alignment against the Brassica napus Darmor-bzh reference genome	SNP discovery	Variant filtering	Single nucleotide polymorphism datasets from 52 highly diverse accessions of the model allopolyploid plant Brassica napus	IPK Gatersleben	doi:10.5447/IPK/2015/5	http://dx.doi.org/10.5447/IPK/2015/5	Repeat investigation	Repeat investigation of 4.3 million variant positions using 52 highly diverse accessions of the model allopolyploid plant Brassica napus	IPK Gatersleben	doi:10.5447/IPK/2015/8	http://dx.doi.org/10.5447/IPK/2015/8	Discovery of insertion-deletion polymorphisms	Functional annotation of variations	Functional annotation of SNPs and INDELs from 52 highly diverse accessions of the model allopolyploid plant Brassica napus	IPK Gatersleben	doi:10.5447/IPK/2015/9	http://dx.doi.org/10.5447/IPK/2015/9	natural
Rapid	Sample preparation and whole-genome sequencing	Illumina HiSeq 2000	Illumina	PBY024	SAMEA2467115	EMBL Nucleotide Sequence Database	PRJEB5974	http://www.ebi.ac.uk/ena/data/view/PRJEB5974	Raw data processing	Whole genome alignment against the Brassica napus Darmor-bzh reference genome	SNP discovery	Variant filtering	Single nucleotide polymorphism datasets from 52 highly diverse accessions of the model allopolyploid plant Brassica napus	IPK Gatersleben	doi:10.5447/IPK/2015/5	http://dx.doi.org/10.5447/IPK/2015/5	Repeat investigation	Repeat investigation of 4.3 million variant positions using 52 highly diverse accessions of the model allopolyploid plant Brassica napus	IPK Gatersleben	doi:10.5447/IPK/2015/8	http://dx.doi.org/10.5447/IPK/2015/8	Discovery of insertion-deletion polymorphisms	Functional annotation of variations	Functional annotation of SNPs and INDELs from 52 highly diverse accessions of the model allopolyploid plant Brassica napus	IPK Gatersleben	doi:10.5447/IPK/2015/9	http://dx.doi.org/10.5447/IPK/2015/9	natural
Pacific	Sample preparation and whole-genome sequencing	Illumina HiSeq 2000	Illumina	PBY025	SAMEA2467133	EMBL Nucleotide Sequence Database	PRJEB5974	http://www.ebi.ac.uk/ena/data/view/PRJEB5974	Raw data processing	Whole genome alignment against the Brassica napus Darmor-bzh reference genome	SNP discovery	Variant filtering	Single nucleotide polymorphism datasets from 52 highly diverse accessions of the model allopolyploid plant Brassica napus	IPK Gatersleben	doi:10.5447/IPK/2015/5	http://dx.doi.org/10.5447/IPK/2015/5	Repeat investigation	Repeat investigation of 4.3 million variant positions using 52 highly diverse accessions of the model allopolyploid plant Brassica napus	IPK Gatersleben	doi:10.5447/IPK/2015/8	http://dx.doi.org/10.5447/IPK/2015/8	Discovery of insertion-deletion polymorphisms	Functional annotation of variations	Functional annotation of SNPs and INDELs from 52 highly diverse accessions of the model allopolyploid plant Brassica napus	IPK Gatersleben	doi:10.5447/IPK/2015/9	http://dx.doi.org/10.5447/IPK/2015/9	natural
Savannah	Sample preparation and whole-genome sequencing	Illumina HiSeq 2000	Illumina	PBY026	SAMEA2467135	EMBL Nucleotide Sequence Database	PRJEB5974	http://www.ebi.ac.uk/ena/data/view/PRJEB5974	Raw data processing	Whole genome alignment against the Brassica napus Darmor-bzh reference genome	SNP discovery	Variant filtering	Single nucleotide polymorphism datasets from 52 highly diverse accessions of the model allopolyploid plant Brassica napus	IPK Gatersleben	doi:10.5447/IPK/2015/5	http://dx.doi.org/10.5447/IPK/2015/5	Repeat investigation	Repeat investigation of 4.3 million variant positions using 52 highly diverse accessions of the model allopolyploid plant Brassica napus	IPK Gatersleben	doi:10.5447/IPK/2015/8	http://dx.doi.org/10.5447/IPK/2015/8	Discovery of insertion-deletion polymorphisms	Functional annotation of variations	Functional annotation of SNPs and INDELs from 52 highly diverse accessions of the model allopolyploid plant Brassica napus	IPK Gatersleben	doi:10.5447/IPK/2015/9	http://dx.doi.org/10.5447/IPK/2015/9	natural
Vivol	Sample preparation and whole-genome sequencing	Illumina HiSeq 2000	Illumina	PBY027	SAMEA2467136	EMBL Nucleotide Sequence Database	PRJEB5974	http://www.ebi.ac.uk/ena/data/view/PRJEB5974	Raw data processing	Whole genome alignment against the Brassica napus Darmor-bzh reference genome	SNP discovery	Variant filtering	Single nucleotide polymorphism datasets from 52 highly diverse accessions of the model allopolyploid plant Brassica napus	IPK Gatersleben	doi:10.5447/IPK/2015/5	http://dx.doi.org/10.5447/IPK/2015/5	Repeat investigation	Repeat investigation of 4.3 million variant positions using 52 highly diverse accessions of the model allopolyploid plant Brassica napus	IPK Gatersleben	doi:10.5447/IPK/2015/8	http://dx.doi.org/10.5447/IPK/2015/8	Discovery of insertion-deletion polymorphisms	Functional annotation of variations	Functional annotation of SNPs and INDELs from 52 highly diverse accessions of the model allopolyploid plant Brassica napus	IPK Gatersleben	doi:10.5447/IPK/2015/9	http://dx.doi.org/10.5447/IPK/2015/9	natural
Expert	Sample preparation and whole-genome sequencing	Illumina HiSeq 2000	Illumina	PBY029	SAMEA2467099	EMBL Nucleotide Sequence Database	PRJEB5974	http://www.ebi.ac.uk/ena/data/view/PRJEB5974	Raw data processing	Whole genome alignment against the Brassica napus Darmor-bzh reference genome	SNP discovery	Variant filtering	Single nucleotide polymorphism datasets from 52 highly diverse accessions of the model allopolyploid plant Brassica napus	IPK Gatersleben	doi:10.5447/IPK/2015/5	http://dx.doi.org/10.5447/IPK/2015/5	Repeat investigation	Repeat investigation of 4.3 million variant positions using 52 highly diverse accessions of the model allopolyploid plant Brassica napus	IPK Gatersleben	doi:10.5447/IPK/2015/8	http://dx.doi.org/10.5447/IPK/2015/8	Discovery of insertion-deletion polymorphisms	Functional annotation of variations	Functional annotation of SNPs and INDELs from 52 highly diverse accessions of the model allopolyploid plant Brassica napus	IPK Gatersleben	doi:10.5447/IPK/2015/9	http://dx.doi.org/10.5447/IPK/2015/9	natural
G 50	Sample preparation and whole-genome sequencing	Illumina HiSeq 2000	Illumina	PBY031	SAMEA2467105	EMBL Nucleotide Sequence Database	PRJEB5974	http://www.ebi.ac.uk/ena/data/view/PRJEB5974	Raw data processing	Whole genome alignment against the Brassica napus Darmor-bzh reference genome	SNP discovery	Variant filtering	Single nucleotide polymorphism datasets from 52 highly diverse accessions of the model allopolyploid plant Brassica napus	IPK Gatersleben	doi:10.5447/IPK/2015/5	http://dx.doi.org/10.5447/IPK/2015/5	Repeat investigation	Repeat investigation of 4.3 million variant positions using 52 highly diverse accessions of the model allopolyploid plant Brassica napus	IPK Gatersleben	doi:10.5447/IPK/2015/8	http://dx.doi.org/10.5447/IPK/2015/8	Discovery of insertion-deletion polymorphisms	Functional annotation of variations	Functional annotation of SNPs and INDELs from 52 highly diverse accessions of the model allopolyploid plant Brassica napus	IPK Gatersleben	doi:10.5447/IPK/2015/9	http://dx.doi.org/10.5447/IPK/2015/9	synthetic
H44	Sample preparation and whole-genome sequencing	Illumina HiSeq 2000	Illumina	PBY032	SAMEA2467125	EMBL Nucleotide Sequence Database	PRJEB5974	http://www.ebi.ac.uk/ena/data/view/PRJEB5974	Raw data processing	Whole genome alignment against the Brassica napus Darmor-bzh reference genome	SNP discovery	Variant filtering	Single nucleotide polymorphism datasets from 52 highly diverse accessions of the model allopolyploid plant Brassica napus	IPK Gatersleben	doi:10.5447/IPK/2015/5	http://dx.doi.org/10.5447/IPK/2015/5	Repeat investigation	Repeat investigation of 4.3 million variant positions using 52 highly diverse accessions of the model allopolyploid plant Brassica napus	IPK Gatersleben	doi:10.5447/IPK/2015/8	http://dx.doi.org/10.5447/IPK/2015/8	Discovery of insertion-deletion polymorphisms	Functional annotation of variations	Functional annotation of SNPs and INDELs from 52 highly diverse accessions of the model allopolyploid plant Brassica napus	IPK Gatersleben	doi:10.5447/IPK/2015/9	http://dx.doi.org/10.5447/IPK/2015/9	synthetic
H 149	Sample preparation and whole-genome sequencing	Illumina HiSeq 2000	Illumina	PBY033	SAMEA2467107	EMBL Nucleotide Sequence Database	PRJEB5974	http://www.ebi.ac.uk/ena/data/view/PRJEB5974	Raw data processing	Whole genome alignment against the Brassica napus Darmor-bzh reference genome	SNP discovery	Variant filtering	Single nucleotide polymorphism datasets from 52 highly diverse accessions of the model allopolyploid plant Brassica napus	IPK Gatersleben	doi:10.5447/IPK/2015/5	http://dx.doi.org/10.5447/IPK/2015/5	Repeat investigation	Repeat investigation of 4.3 million variant positions using 52 highly diverse accessions of the model allopolyploid plant Brassica napus	IPK Gatersleben	doi:10.5447/IPK/2015/8	http://dx.doi.org/10.5447/IPK/2015/8	Discovery of insertion-deletion polymorphisms	Functional annotation of variations	Functional annotation of SNPs and INDELs from 52 highly diverse accessions of the model allopolyploid plant Brassica napus	IPK Gatersleben	doi:10.5447/IPK/2015/9	http://dx.doi.org/10.5447/IPK/2015/9	synthetic
H 165	Sample preparation and whole-genome sequencing	Illumina HiSeq 2000	Illumina	PBY034	SAMEA2445341	EMBL Nucleotide Sequence Database	PRJEB6069	http://www.ebi.ac.uk/ena/data/view/PRJEB6069	Raw data processing	Whole genome alignment against the Brassica napus Darmor-bzh reference genome	SNP discovery	Variant filtering	Single nucleotide polymorphism datasets from 52 highly diverse accessions of the model allopolyploid plant Brassica napus	IPK Gatersleben	doi:10.5447/IPK/2015/5	http://dx.doi.org/10.5447/IPK/2015/5	Repeat investigation	Repeat investigation of 4.3 million variant positions using 52 highly diverse accessions of the model allopolyploid plant Brassica napus	IPK Gatersleben	doi:10.5447/IPK/2015/8	http://dx.doi.org/10.5447/IPK/2015/8	Discovery of insertion-deletion polymorphisms	Functional annotation of variations	Functional annotation of SNPs and INDELs from 52 highly diverse accessions of the model allopolyploid plant Brassica napus	IPK Gatersleben	doi:10.5447/IPK/2015/9	http://dx.doi.org/10.5447/IPK/2015/9	synthetic
H 176	Sample preparation and whole-genome sequencing	Illumina HiSeq 2000	Illumina	PBY035	SAMEA2467108	EMBL Nucleotide Sequence Database	PRJEB5974	http://www.ebi.ac.uk/ena/data/view/PRJEB5974	Raw data processing	Whole genome alignment against the Brassica napus Darmor-bzh reference genome	SNP discovery	Variant filtering	Single nucleotide polymorphism datasets from 52 highly diverse accessions of the model allopolyploid plant Brassica napus	IPK Gatersleben	doi:10.5447/IPK/2015/5	http://dx.doi.org/10.5447/IPK/2015/5	Repeat investigation	Repeat investigation of 4.3 million variant positions using 52 highly diverse accessions of the model allopolyploid plant Brassica napus	IPK Gatersleben	doi:10.5447/IPK/2015/8	http://dx.doi.org/10.5447/IPK/2015/8	Discovery of insertion-deletion polymorphisms	Functional annotation of variations	Functional annotation of SNPs and INDELs from 52 highly diverse accessions of the model allopolyploid plant Brassica napus	IPK Gatersleben	doi:10.5447/IPK/2015/9	http://dx.doi.org/10.5447/IPK/2015/9	synthetic
R53	Sample preparation and whole-genome sequencing	Illumina HiSeq 2000	Illumina	PBY036	SAMEA2467126	EMBL Nucleotide Sequence Database	PRJEB5974	http://www.ebi.ac.uk/ena/data/view/PRJEB5974	Raw data processing	Whole genome alignment against the Brassica napus Darmor-bzh reference genome	SNP discovery	Variant filtering	Single nucleotide polymorphism datasets from 52 highly diverse accessions of the model allopolyploid plant Brassica napus	IPK Gatersleben	doi:10.5447/IPK/2015/5	http://dx.doi.org/10.5447/IPK/2015/5	Repeat investigation	Repeat investigation of 4.3 million variant positions using 52 highly diverse accessions of the model allopolyploid plant Brassica napus	IPK Gatersleben	doi:10.5447/IPK/2015/8	http://dx.doi.org/10.5447/IPK/2015/8	Discovery of insertion-deletion polymorphisms	Functional annotation of variations	Functional annotation of SNPs and INDELs from 52 highly diverse accessions of the model allopolyploid plant Brassica napus	IPK Gatersleben	doi:10.5447/IPK/2015/9	http://dx.doi.org/10.5447/IPK/2015/9	synthetic
R76	Sample preparation and whole-genome sequencing	Illumina HiSeq 2000	Illumina	PBY037	SAMEA2467127	EMBL Nucleotide Sequence Database	PRJEB5974	http://www.ebi.ac.uk/ena/data/view/PRJEB5974	Raw data processing	Whole genome alignment against the Brassica napus Darmor-bzh reference genome	SNP discovery	Variant filtering	Single nucleotide polymorphism datasets from 52 highly diverse accessions of the model allopolyploid plant Brassica napus	IPK Gatersleben	doi:10.5447/IPK/2015/5	http://dx.doi.org/10.5447/IPK/2015/5	Repeat investigation	Repeat investigation of 4.3 million variant positions using 52 highly diverse accessions of the model allopolyploid plant Brassica napus	IPK Gatersleben	doi:10.5447/IPK/2015/8	http://dx.doi.org/10.5447/IPK/2015/8	Discovery of insertion-deletion polymorphisms	Functional annotation of variations	Functional annotation of SNPs and INDELs from 52 highly diverse accessions of the model allopolyploid plant Brassica napus	IPK Gatersleben	doi:10.5447/IPK/2015/9	http://dx.doi.org/10.5447/IPK/2015/9	synthetic
RS 4/6	Sample preparation and whole-genome sequencing	Illumina HiSeq 2000	Illumina	PBY038	SAMEA2467129	EMBL Nucleotide Sequence Database	PRJEB5974	http://www.ebi.ac.uk/ena/data/view/PRJEB5974	Raw data processing	Whole genome alignment against the Brassica napus Darmor-bzh reference genome	SNP discovery	Variant filtering	Single nucleotide polymorphism datasets from 52 highly diverse accessions of the model allopolyploid plant Brassica napus	IPK Gatersleben	doi:10.5447/IPK/2015/5	http://dx.doi.org/10.5447/IPK/2015/5	Repeat investigation	Repeat investigation of 4.3 million variant positions using 52 highly diverse accessions of the model allopolyploid plant Brassica napus	IPK Gatersleben	doi:10.5447/IPK/2015/8	http://dx.doi.org/10.5447/IPK/2015/8	Discovery of insertion-deletion polymorphisms	Functional annotation of variations	Functional annotation of SNPs and INDELs from 52 highly diverse accessions of the model allopolyploid plant Brassica napus	IPK Gatersleben	doi:10.5447/IPK/2015/9	http://dx.doi.org/10.5447/IPK/2015/9	synthetic
RS 10/7	Sample preparation and whole-genome sequencing	Illumina HiSeq 2000	Illumina	PBY039	SAMEA2467116	EMBL Nucleotide Sequence Database	PRJEB5974	http://www.ebi.ac.uk/ena/data/view/PRJEB5974	Raw data processing	Whole genome alignment against the Brassica napus Darmor-bzh reference genome	SNP discovery	Variant filtering	Single nucleotide polymorphism datasets from 52 highly diverse accessions of the model allopolyploid plant Brassica napus	IPK Gatersleben	doi:10.5447/IPK/2015/5	http://dx.doi.org/10.5447/IPK/2015/5	Repeat investigation	Repeat investigation of 4.3 million variant positions using 52 highly diverse accessions of the model allopolyploid plant Brassica napus	IPK Gatersleben	doi:10.5447/IPK/2015/8	http://dx.doi.org/10.5447/IPK/2015/8	Discovery of insertion-deletion polymorphisms	Functional annotation of variations	Functional annotation of SNPs and INDELs from 52 highly diverse accessions of the model allopolyploid plant Brassica napus	IPK Gatersleben	doi:10.5447/IPK/2015/9	http://dx.doi.org/10.5447/IPK/2015/9	synthetic
RS 13/6	Sample preparation and whole-genome sequencing	Illumina HiSeq 2000	Illumina	PBY040	SAMEA2467128	EMBL Nucleotide Sequence Database	PRJEB5974	http://www.ebi.ac.uk/ena/data/view/PRJEB5974	Raw data processing	Whole genome alignment against the Brassica napus Darmor-bzh reference genome	SNP discovery	Variant filtering	Single nucleotide polymorphism datasets from 52 highly diverse accessions of the model allopolyploid plant Brassica napus	IPK Gatersleben	doi:10.5447/IPK/2015/5	http://dx.doi.org/10.5447/IPK/2015/5	Repeat investigation	Repeat investigation of 4.3 million variant positions using 52 highly diverse accessions of the model allopolyploid plant Brassica napus	IPK Gatersleben	doi:10.5447/IPK/2015/8	http://dx.doi.org/10.5447/IPK/2015/8	Discovery of insertion-deletion polymorphisms	Functional annotation of variations	Functional annotation of SNPs and INDELs from 52 highly diverse accessions of the model allopolyploid plant Brassica napus	IPK Gatersleben	doi:10.5447/IPK/2015/9	http://dx.doi.org/10.5447/IPK/2015/9	synthetic
S 13	Sample preparation and whole-genome sequencing	Illumina HiSeq 2000	Illumina	PBY041	SAMEA2467119	EMBL Nucleotide Sequence Database	PRJEB5974	http://www.ebi.ac.uk/ena/data/view/PRJEB5974	Raw data processing	Whole genome alignment against the Brassica napus Darmor-bzh reference genome	SNP discovery	Variant filtering	Single nucleotide polymorphism datasets from 52 highly diverse accessions of the model allopolyploid plant Brassica napus	IPK Gatersleben	doi:10.5447/IPK/2015/5	http://dx.doi.org/10.5447/IPK/2015/5	Repeat investigation	Repeat investigation of 4.3 million variant positions using 52 highly diverse accessions of the model allopolyploid plant Brassica napus	IPK Gatersleben	doi:10.5447/IPK/2015/8	http://dx.doi.org/10.5447/IPK/2015/8	Discovery of insertion-deletion polymorphisms	Functional annotation of variations	Functional annotation of SNPs and INDELs from 52 highly diverse accessions of the model allopolyploid plant Brassica napus	IPK Gatersleben	doi:10.5447/IPK/2015/9	http://dx.doi.org/10.5447/IPK/2015/9	synthetic
OLL 1	Sample preparation and whole-genome sequencing	Illumina HiSeq 2000	Illumina	PBY043	SAMEA2467111	EMBL Nucleotide Sequence Database	PRJEB5974	http://www.ebi.ac.uk/ena/data/view/PRJEB5974	Raw data processing	Whole genome alignment against the Brassica napus Darmor-bzh reference genome	SNP discovery	Variant filtering	Single nucleotide polymorphism datasets from 52 highly diverse accessions of the model allopolyploid plant Brassica napus	IPK Gatersleben	doi:10.5447/IPK/2015/5	http://dx.doi.org/10.5447/IPK/2015/5	Repeat investigation	Repeat investigation of 4.3 million variant positions using 52 highly diverse accessions of the model allopolyploid plant Brassica napus	IPK Gatersleben	doi:10.5447/IPK/2015/8	http://dx.doi.org/10.5447/IPK/2015/8	Discovery of insertion-deletion polymorphisms	Functional annotation of variations	Functional annotation of SNPs and INDELs from 52 highly diverse accessions of the model allopolyploid plant Brassica napus	IPK Gatersleben	doi:10.5447/IPK/2015/9	http://dx.doi.org/10.5447/IPK/2015/9	synthetic
Chuosenshu	Sample preparation and whole-genome sequencing	Illumina HiSeq 2000	Illumina	PBY044	SAMEA2445339	EMBL Nucleotide Sequence Database	PRJEB5974	http://www.ebi.ac.uk/ena/data/view/PRJEB5974	Raw data processing	Whole genome alignment against the Brassica napus Darmor-bzh reference genome	SNP discovery	Variant filtering	Single nucleotide polymorphism datasets from 52 highly diverse accessions of the model allopolyploid plant Brassica napus	IPK Gatersleben	doi:10.5447/IPK/2015/5	http://dx.doi.org/10.5447/IPK/2015/5	Repeat investigation	Repeat investigation of 4.3 million variant positions using 52 highly diverse accessions of the model allopolyploid plant Brassica napus	IPK Gatersleben	doi:10.5447/IPK/2015/8	http://dx.doi.org/10.5447/IPK/2015/8	Discovery of insertion-deletion polymorphisms	Functional annotation of variations	Functional annotation of SNPs and INDELs from 52 highly diverse accessions of the model allopolyploid plant Brassica napus	IPK Gatersleben	doi:10.5447/IPK/2015/9	http://dx.doi.org/10.5447/IPK/2015/9	natural
Gruner Schnittkohl	Sample preparation and whole-genome sequencing	Illumina HiSeq 2000	Illumina	PBY045	SAMEA2729910	EMBL Nucleotide Sequence Database	PRJEB6069	http://www.ebi.ac.uk/ena/data/view/PRJEB6069	Raw data processing	Whole genome alignment against the Brassica napus Darmor-bzh reference genome	SNP discovery	Variant filtering	Single nucleotide polymorphism datasets from 52 highly diverse accessions of the model allopolyploid plant Brassica napus	IPK Gatersleben	doi:10.5447/IPK/2015/5	http://dx.doi.org/10.5447/IPK/2015/5	Repeat investigation	Repeat investigation of 4.3 million variant positions using 52 highly diverse accessions of the model allopolyploid plant Brassica napus	IPK Gatersleben	doi:10.5447/IPK/2015/8	http://dx.doi.org/10.5447/IPK/2015/8	Discovery of insertion-deletion polymorphisms	Functional annotation of variations	Functional annotation of SNPs and INDELs from 52 highly diverse accessions of the model allopolyploid plant Brassica napus	IPK Gatersleben	doi:10.5447/IPK/2015/9	http://dx.doi.org/10.5447/IPK/2015/9	natural
R 99	Sample preparation and whole-genome sequencing	Illumina HiSeq 2000	Illumina	PBY046	SAMEA2467114	EMBL Nucleotide Sequence Database	PRJEB5974	http://www.ebi.ac.uk/ena/data/view/PRJEB5974	Raw data processing	Whole genome alignment against the Brassica napus Darmor-bzh reference genome	SNP discovery	Variant filtering	Single nucleotide polymorphism datasets from 52 highly diverse accessions of the model allopolyploid plant Brassica napus	IPK Gatersleben	doi:10.5447/IPK/2015/5	http://dx.doi.org/10.5447/IPK/2015/5	Repeat investigation	Repeat investigation of 4.3 million variant positions using 52 highly diverse accessions of the model allopolyploid plant Brassica napus	IPK Gatersleben	doi:10.5447/IPK/2015/8	http://dx.doi.org/10.5447/IPK/2015/8	Discovery of insertion-deletion polymorphisms	Functional annotation of variations	Functional annotation of SNPs and INDELs from 52 highly diverse accessions of the model allopolyploid plant Brassica napus	IPK Gatersleben	doi:10.5447/IPK/2015/9	http://dx.doi.org/10.5447/IPK/2015/9	synthetic
RS 7/6	Sample preparation and whole-genome sequencing	Illumina HiSeq 2000	Illumina	PBY047	SAMEA2467117	EMBL Nucleotide Sequence Database	PRJEB5974	http://www.ebi.ac.uk/ena/data/view/PRJEB5974	Raw data processing	Whole genome alignment against the Brassica napus Darmor-bzh reference genome	SNP discovery	Variant filtering	Single nucleotide polymorphism datasets from 52 highly diverse accessions of the model allopolyploid plant Brassica napus	IPK Gatersleben	doi:10.5447/IPK/2015/5	http://dx.doi.org/10.5447/IPK/2015/5	Repeat investigation	Repeat investigation of 4.3 million variant positions using 52 highly diverse accessions of the model allopolyploid plant Brassica napus	IPK Gatersleben	doi:10.5447/IPK/2015/8	http://dx.doi.org/10.5447/IPK/2015/8	Discovery of insertion-deletion polymorphisms	Functional annotation of variations	Functional annotation of SNPs and INDELs from 52 highly diverse accessions of the model allopolyploid plant Brassica napus	IPK Gatersleben	doi:10.5447/IPK/2015/9	http://dx.doi.org/10.5447/IPK/2015/9	synthetic
RS 8/6	Sample preparation and whole-genome sequencing	Illumina HiSeq 2000	Illumina	PBY048	SAMEA2467118	EMBL Nucleotide Sequence Database	PRJEB5974	http://www.ebi.ac.uk/ena/data/view/PRJEB5974	Raw data processing	Whole genome alignment against the Brassica napus Darmor-bzh reference genome	SNP discovery	Variant filtering	Single nucleotide polymorphism datasets from 52 highly diverse accessions of the model allopolyploid plant Brassica napus	IPK Gatersleben	doi:10.5447/IPK/2015/5	http://dx.doi.org/10.5447/IPK/2015/5	Repeat investigation	Repeat investigation of 4.3 million variant positions using 52 highly diverse accessions of the model allopolyploid plant Brassica napus	IPK Gatersleben	doi:10.5447/IPK/2015/8	http://dx.doi.org/10.5447/IPK/2015/8	Discovery of insertion-deletion polymorphisms	Functional annotation of variations	Functional annotation of SNPs and INDELs from 52 highly diverse accessions of the model allopolyploid plant Brassica napus	IPK Gatersleben	doi:10.5447/IPK/2015/9	http://dx.doi.org/10.5447/IPK/2015/9	synthetic
S 39	Sample preparation and whole-genome sequencing	Illumina HiSeq 2000	Illumina	PBY049	SAMEA2467120	EMBL Nucleotide Sequence Database	PRJEB5974	http://www.ebi.ac.uk/ena/data/view/PRJEB5974	Raw data processing	Whole genome alignment against the Brassica napus Darmor-bzh reference genome	SNP discovery	Variant filtering	Single nucleotide polymorphism datasets from 52 highly diverse accessions of the model allopolyploid plant Brassica napus	IPK Gatersleben	doi:10.5447/IPK/2015/5	http://dx.doi.org/10.5447/IPK/2015/5	Repeat investigation	Repeat investigation of 4.3 million variant positions using 52 highly diverse accessions of the model allopolyploid plant Brassica napus	IPK Gatersleben	doi:10.5447/IPK/2015/8	http://dx.doi.org/10.5447/IPK/2015/8	Discovery of insertion-deletion polymorphisms	Functional annotation of variations	Functional annotation of SNPs and INDELs from 52 highly diverse accessions of the model allopolyploid plant Brassica napus	IPK Gatersleben	doi:10.5447/IPK/2015/9	http://dx.doi.org/10.5447/IPK/2015/9	synthetic
CRY 1	Sample preparation and whole-genome sequencing	Illumina HiSeq 2000	Illumina	PBY050	SAMEA2467130	EMBL Nucleotide Sequence Database	PRJEB5974	http://www.ebi.ac.uk/ena/data/view/PRJEB5974	Raw data processing	Whole genome alignment against the Brassica napus Darmor-bzh reference genome	SNP discovery	Variant filtering	Single nucleotide polymorphism datasets from 52 highly diverse accessions of the model allopolyploid plant Brassica napus	IPK Gatersleben	doi:10.5447/IPK/2015/5	http://dx.doi.org/10.5447/IPK/2015/5	Repeat investigation	Repeat investigation of 4.3 million variant positions using 52 highly diverse accessions of the model allopolyploid plant Brassica napus	IPK Gatersleben	doi:10.5447/IPK/2015/8	http://dx.doi.org/10.5447/IPK/2015/8	Discovery of insertion-deletion polymorphisms	Functional annotation of variations	Functional annotation of SNPs and INDELs from 52 highly diverse accessions of the model allopolyploid plant Brassica napus	IPK Gatersleben	doi:10.5447/IPK/2015/9	http://dx.doi.org/10.5447/IPK/2015/9	synthetic
HIY 1	Sample preparation and whole-genome sequencing	Illumina HiSeq 2000	Illumina	PBY051	SAMEA2467131	EMBL Nucleotide Sequence Database	PRJEB5974	http://www.ebi.ac.uk/ena/data/view/PRJEB5974	Raw data processing	Whole genome alignment against the Brassica napus Darmor-bzh reference genome	SNP discovery	Variant filtering	Single nucleotide polymorphism datasets from 52 highly diverse accessions of the model allopolyploid plant Brassica napus	IPK Gatersleben	doi:10.5447/IPK/2015/5	http://dx.doi.org/10.5447/IPK/2015/5	Repeat investigation	Repeat investigation of 4.3 million variant positions using 52 highly diverse accessions of the model allopolyploid plant Brassica napus	IPK Gatersleben	doi:10.5447/IPK/2015/8	http://dx.doi.org/10.5447/IPK/2015/8	Discovery of insertion-deletion polymorphisms	Functional annotation of variations	Functional annotation of SNPs and INDELs from 52 highly diverse accessions of the model allopolyploid plant Brassica napus	IPK Gatersleben	doi:10.5447/IPK/2015/9	http://dx.doi.org/10.5447/IPK/2015/9	synthetic
MOY 4	Sample preparation and whole-genome sequencing	Illumina HiSeq 2000	Illumina	PBY052	SAMEA2467132	EMBL Nucleotide Sequence Database	PRJEB5974	http://www.ebi.ac.uk/ena/data/view/PRJEB5974	Raw data processing	Whole genome alignment against the Brassica napus Darmor-bzh reference genome	SNP discovery	Variant filtering	Single nucleotide polymorphism datasets from 52 highly diverse accessions of the model allopolyploid plant Brassica napus	IPK Gatersleben	doi:10.5447/IPK/2015/5	http://dx.doi.org/10.5447/IPK/2015/5	Repeat investigation	Repeat investigation of 4.3 million variant positions using 52 highly diverse accessions of the model allopolyploid plant Brassica napus	IPK Gatersleben	doi:10.5447/IPK/2015/8	http://dx.doi.org/10.5447/IPK/2015/8	Discovery of insertion-deletion polymorphisms	Functional annotation of variations	Functional annotation of SNPs and INDELs from 52 highly diverse accessions of the model allopolyploid plant Brassica napus	IPK Gatersleben	doi:10.5447/IPK/2015/9	http://dx.doi.org/10.5447/IPK/2015/9	synthetic
English Giant 194	Sample preparation and whole-genome sequencing	Illumina HiSeq 2000	Illumina	PBY053	SAMEA2467139	EMBL Nucleotide Sequence Database	PRJEB5974	http://www.ebi.ac.uk/ena/data/view/PRJEB5974	Raw data processing	Whole genome alignment against the Brassica napus Darmor-bzh reference genome	SNP discovery	Variant filtering	Single nucleotide polymorphism datasets from 52 highly diverse accessions of the model allopolyploid plant Brassica napus	IPK Gatersleben	doi:10.5447/IPK/2015/5	http://dx.doi.org/10.5447/IPK/2015/5	Repeat investigation	Repeat investigation of 4.3 million variant positions using 52 highly diverse accessions of the model allopolyploid plant Brassica napus	IPK Gatersleben	doi:10.5447/IPK/2015/8	http://dx.doi.org/10.5447/IPK/2015/8	Discovery of insertion-deletion polymorphisms	Functional annotation of variations	Functional annotation of SNPs and INDELs from 52 highly diverse accessions of the model allopolyploid plant Brassica napus	IPK Gatersleben	doi:10.5447/IPK/2015/9	http://dx.doi.org/10.5447/IPK/2015/9	natural
Nunsdale	Sample preparation and whole-genome sequencing	Illumina HiSeq 2000	Illumina	PBY054	SAMEA2467109	EMBL Nucleotide Sequence Database	PRJEB5974	http://www.ebi.ac.uk/ena/data/view/PRJEB5974	Raw data processing	Whole genome alignment against the Brassica napus Darmor-bzh reference genome	SNP discovery	Variant filtering	Single nucleotide polymorphism datasets from 52 highly diverse accessions of the model allopolyploid plant Brassica napus	IPK Gatersleben	doi:10.5447/IPK/2015/5	http://dx.doi.org/10.5447/IPK/2015/5	Repeat investigation	Repeat investigation of 4.3 million variant positions using 52 highly diverse accessions of the model allopolyploid plant Brassica napus	IPK Gatersleben	doi:10.5447/IPK/2015/8	http://dx.doi.org/10.5447/IPK/2015/8	Discovery of insertion-deletion polymorphisms	Functional annotation of variations	Functional annotation of SNPs and INDELs from 52 highly diverse accessions of the model allopolyploid plant Brassica napus	IPK Gatersleben	doi:10.5447/IPK/2015/9	http://dx.doi.org/10.5447/IPK/2015/9	natural
Palu	Sample preparation and whole-genome sequencing	Illumina HiSeq 2000	Illumina	PBY055	SAMEA2467112	EMBL Nucleotide Sequence Database	PRJEB5974	http://www.ebi.ac.uk/ena/data/view/PRJEB5974	Raw data processing	Whole genome alignment against the Brassica napus Darmor-bzh reference genome	SNP discovery	Variant filtering	Single nucleotide polymorphism datasets from 52 highly diverse accessions of the model allopolyploid plant Brassica napus	IPK Gatersleben	doi:10.5447/IPK/2015/5	http://dx.doi.org/10.5447/IPK/2015/5	Repeat investigation	Repeat investigation of 4.3 million variant positions using 52 highly diverse accessions of the model allopolyploid plant Brassica napus	IPK Gatersleben	doi:10.5447/IPK/2015/8	http://dx.doi.org/10.5447/IPK/2015/8	Discovery of insertion-deletion polymorphisms	Functional annotation of variations	Functional annotation of SNPs and INDELs from 52 highly diverse accessions of the model allopolyploid plant Brassica napus	IPK Gatersleben	doi:10.5447/IPK/2015/9	http://dx.doi.org/10.5447/IPK/2015/9	natural
Abukuma Natane	Sample preparation and whole-genome sequencing	Illumina HiSeq 2000	Illumina	PBY056	SAMEA2467094	EMBL Nucleotide Sequence Database	PRJEB5974	http://www.ebi.ac.uk/ena/data/view/PRJEB5974	Raw data processing	Whole genome alignment against the Brassica napus Darmor-bzh reference genome	SNP discovery	Variant filtering	Single nucleotide polymorphism datasets from 52 highly diverse accessions of the model allopolyploid plant Brassica napus	IPK Gatersleben	doi:10.5447/IPK/2015/5	http://dx.doi.org/10.5447/IPK/2015/5	Repeat investigation	Repeat investigation of 4.3 million variant positions using 52 highly diverse accessions of the model allopolyploid plant Brassica napus	IPK Gatersleben	doi:10.5447/IPK/2015/8	http://dx.doi.org/10.5447/IPK/2015/8	Discovery of insertion-deletion polymorphisms	Functional annotation of variations	Functional annotation of SNPs and INDELs from 52 highly diverse accessions of the model allopolyploid plant Brassica napus	IPK Gatersleben	doi:10.5447/IPK/2015/9	http://dx.doi.org/10.5447/IPK/2015/9	natural
E94197	Sample preparation and whole-genome sequencing	Illumina HiSeq 2000	Illumina	PBY057	SAMEA2467102	EMBL Nucleotide Sequence Database	PRJEB5974	http://www.ebi.ac.uk/ena/data/view/PRJEB5974	Raw data processing	Whole genome alignment against the Brassica napus Darmor-bzh reference genome	SNP discovery	Variant filtering	Single nucleotide polymorphism datasets from 52 highly diverse accessions of the model allopolyploid plant Brassica napus	IPK Gatersleben	doi:10.5447/IPK/2015/5	http://dx.doi.org/10.5447/IPK/2015/5	Repeat investigation	Repeat investigation of 4.3 million variant positions using 52 highly diverse accessions of the model allopolyploid plant Brassica napus	IPK Gatersleben	doi:10.5447/IPK/2015/8	http://dx.doi.org/10.5447/IPK/2015/8	Discovery of insertion-deletion polymorphisms	Functional annotation of variations	Functional annotation of SNPs and INDELs from 52 highly diverse accessions of the model allopolyploid plant Brassica napus	IPK Gatersleben	doi:10.5447/IPK/2015/9	http://dx.doi.org/10.5447/IPK/2015/9	natural
Evvin	Sample preparation and whole-genome sequencing	Illumina HiSeq 2000	Illumina	PBY058	SAMEA2467103	EMBL Nucleotide Sequence Database	PRJEB5974	http://www.ebi.ac.uk/ena/data/view/PRJEB5974	Raw data processing	Whole genome alignment against the Brassica napus Darmor-bzh reference genome	SNP discovery	Variant filtering	Single nucleotide polymorphism datasets from 52 highly diverse accessions of the model allopolyploid plant Brassica napus	IPK Gatersleben	doi:10.5447/IPK/2015/5	http://dx.doi.org/10.5447/IPK/2015/5	Repeat investigation	Repeat investigation of 4.3 million variant positions using 52 highly diverse accessions of the model allopolyploid plant Brassica napus	IPK Gatersleben	doi:10.5447/IPK/2015/8	http://dx.doi.org/10.5447/IPK/2015/8	Discovery of insertion-deletion polymorphisms	Functional annotation of variations	Functional annotation of SNPs and INDELs from 52 highly diverse accessions of the model allopolyploid plant Brassica napus	IPK Gatersleben	doi:10.5447/IPK/2015/9	http://dx.doi.org/10.5447/IPK/2015/9	natural
Fortin Family	Sample preparation and whole-genome sequencing	Illumina HiSeq 2000	Illumina	PBY059	SAMEA2467104	EMBL Nucleotide Sequence Database	PRJEB5974	http://www.ebi.ac.uk/ena/data/view/PRJEB5974	Raw data processing	Whole genome alignment against the Brassica napus Darmor-bzh reference genome	SNP discovery	Variant filtering	Single nucleotide polymorphism datasets from 52 highly diverse accessions of the model allopolyploid plant Brassica napus	IPK Gatersleben	doi:10.5447/IPK/2015/5	http://dx.doi.org/10.5447/IPK/2015/5	Repeat investigation	Repeat investigation of 4.3 million variant positions using 52 highly diverse accessions of the model allopolyploid plant Brassica napus	IPK Gatersleben	doi:10.5447/IPK/2015/8	http://dx.doi.org/10.5447/IPK/2015/8	Discovery of insertion-deletion polymorphisms	Functional annotation of variations	Functional annotation of SNPs and INDELs from 52 highly diverse accessions of the model allopolyploid plant Brassica napus	IPK Gatersleben	doi:10.5447/IPK/2015/9	http://dx.doi.org/10.5447/IPK/2015/9	natural
Sensation NZ	Sample preparation and whole-genome sequencing	Illumina HiSeq 2000	Illumina	PBY060	SAMEA2445340	EMBL Nucleotide Sequence Database	PRJEB6069	http://www.ebi.ac.uk/ena/data/view/PRJEB6069	Raw data processing	Whole genome alignment against the Brassica napus Darmor-bzh reference genome	SNP discovery	Variant filtering	Single nucleotide polymorphism datasets from 52 highly diverse accessions of the model allopolyploid plant Brassica napus	IPK Gatersleben	doi:10.5447/IPK/2015/5	http://dx.doi.org/10.5447/IPK/2015/5	Repeat investigation	Repeat investigation of 4.3 million variant positions using 52 highly diverse accessions of the model allopolyploid plant Brassica napus	IPK Gatersleben	doi:10.5447/IPK/2015/8	http://dx.doi.org/10.5447/IPK/2015/8	Discovery of insertion-deletion polymorphisms	Functional annotation of variations	Functional annotation of SNPs and INDELs from 52 highly diverse accessions of the model allopolyploid plant Brassica napus	IPK Gatersleben	doi:10.5447/IPK/2015/9	http://dx.doi.org/10.5447/IPK/2015/9	natural
DH 5_Oase Nugget	Sample preparation and whole-genome sequencing	Illumina HiSeq 2000	Illumina	PBY061	SAMEA2467124	EMBL Nucleotide Sequence Database	PRJEB5974	http://www.ebi.ac.uk/ena/data/view/PRJEB5974	Raw data processing	Whole genome alignment against the Brassica napus Darmor-bzh reference genome	SNP discovery	Variant filtering	Single nucleotide polymorphism datasets from 52 highly diverse accessions of the model allopolyploid plant Brassica napus	IPK Gatersleben	doi:10.5447/IPK/2015/5	http://dx.doi.org/10.5447/IPK/2015/5	Repeat investigation	Repeat investigation of 4.3 million variant positions using 52 highly diverse accessions of the model allopolyploid plant Brassica napus	IPK Gatersleben	doi:10.5447/IPK/2015/8	http://dx.doi.org/10.5447/IPK/2015/8	Discovery of insertion-deletion polymorphisms	Functional annotation of variations	Functional annotation of SNPs and INDELs from 52 highly diverse accessions of the model allopolyploid plant Brassica napus	IPK Gatersleben	doi:10.5447/IPK/2015/9	http://dx.doi.org/10.5447/IPK/2015/9	modern
MSL007C	Sample preparation and whole-genome sequencing	Illumina HiSeq 2000	Illumina	PBY062	SAMEA2467140	EMBL Nucleotide Sequence Database	PRJEB5974	http://www.ebi.ac.uk/ena/data/view/PRJEB5974	Raw data processing	Whole genome alignment against the Brassica napus Darmor-bzh reference genome	SNP discovery	Variant filtering	Single nucleotide polymorphism datasets from 52 highly diverse accessions of the model allopolyploid plant Brassica napus	IPK Gatersleben	doi:10.5447/IPK/2015/5	http://dx.doi.org/10.5447/IPK/2015/5	Repeat investigation	Repeat investigation of 4.3 million variant positions using 52 highly diverse accessions of the model allopolyploid plant Brassica napus	IPK Gatersleben	doi:10.5447/IPK/2015/8	http://dx.doi.org/10.5447/IPK/2015/8	Discovery of insertion-deletion polymorphisms	Functional annotation of variations	Functional annotation of SNPs and INDELs from 52 highly diverse accessions of the model allopolyploid plant Brassica napus	IPK Gatersleben	doi:10.5447/IPK/2015/9	http://dx.doi.org/10.5447/IPK/2015/9	modern
